# Supplementary material for: The Hidden Routes of DNA Photostability: Charge and Proton Transfer in Excited Cytosine–Guanine Tetramers
Source: J Phys Chem Lett. 2026 May 7;17(20):5709–17. doi: 10.1021/acs.jpclett.6c00376 (PMC13200244; doi:10.1021/acs.jpclett.6c00376)
Supplement: Supplementary file 2 [file jz6c00376_si_002.zip]

Archive with 5 entries (4 files):
- movies/
- movies/alternating_traj34.mp4
- movies/alternating_traj55.mp4
- movies/nonalternating_traj1.mp4
- movies/nonalternating_traj27.mp4
